# Supplementary material for: Effects of caffeine on temporal perception in Rattus norvegicus
Source: PLoS One. 2024 May 31;19(5):e0304608. doi: 10.1371/journal.pone.0304608 (PMC11142558; doi:10.1371/journal.pone.0304608)
Supplement: S1 Data — (XLSX) [file pone.0304608.s001.xlsx]

## Sheet: Information
	Experiment 1 (Bisection)
	n = 14
	Conditions = Control, Low (9.6 mg/kg), and High (96 mg/kg)
	Bias = proportion of trials that the long lever was chosen
	Correct = proportion correct on trials that gave reinformcement (i.e., 2 and 8s trials)
	Proportions in Bias are based on 180 trials per rat (all trials)
	Proportions in Correct are based on 90 trials per rat (2s and 8s trials)
	Experiment 2 (Stubbs)
	n = 9
	Conditions = Control, Low (9.6 mg/kg), Medium (19.2 mg/kg), and High (38.4 mg/kg)
	Bias = proportion of trials that the long lever was chosen
	Correct = proportion correct on all trials
	Correct on only the 2 and 8s trials is also included to compare with Experiment 1
	Proportions in Bias and Correct are based on 240 trials per rat (all trials)

## Sheet: Experiment 1 Data
			Bias Data						Correct Data
			Caffeine						Caffeine
		0	9.6 mg/kg	96 mg/kg				0	9.6 mg/kg	96 mg/kg
	Rats						Rats
	A1	0.366667	0.41746	0.280952			A1	0.788889	0.777778	0.655556
	A2	0.449206	0.392063	0.336508			A2	0.866667	0.766667	0.566667
	A3	0.422222	0.473016	0.357143			A3	0.822222	0.711111	0.666667
	A4	0.492063	0.520635	0.488889			A4	0.822222	0.8	0.811111
	A5	0.396825	0.463492	0.442857			A5	0.766667	0.844444	0.7
	A6	0.446032	0.450794	0.360317			A6	0.922222	0.9	0.755556
	A7	0.48254	0.492063	0.433333			A7	0.888889	0.877778	0.788889
	A8	0.612698	0.604762	0.561905			A8	0.955556	0.966667	0.933333
	A9	0.339683	0.401587	0.469841			A9	0.711111	0.811111	0.9
	A10	0.338095	0.466667	0.531746			A10	0.988889	0.966667	0.933333
	A11	0.379365	0.446032	0.392063			A11	0.9	0.933333	0.888889
	A12	0.568254	0.584127	0.490476			A12	0.911111	0.933333	0.877778
	A13	0.396825	0.525397	0.392063			A13	0.866667	0.877778	0.866667
	A14	0.590476	0.584127	0.419048			A14	0.711111	0.944444	0.844444

## Sheet: Experiment 2 Data
			Bias Data						Correct Data (all trials)						Correct Data (2 and 8s trials)
			Caffeine						Caffeine						Caffeine
		0	9.6 mg/kg	19.2 mg/kg	38.4 mg/kg			0	9.6 mg/kg	19.2 mg/kg	38.4 mg/kg			0	9.6 mg/kg	19.2 mg/kg	38.4 mg/kg
	Rats						Rats						Rats
	B1	0.483333	0.4875	0.479167	0.5		B1	0.866667	0.8375	0.8875	0.816667		B1	0.9375	0.9375	0.979167	0.833333
	B2	0.25	0.270833	0.383333	0.333333		B2	0.716667	0.704167	0.808333	0.766667		B2	0.854167	0.770833	0.916667	0.875
	B3	0.441667	0.495833	0.433333	0.379167		B3	0.8	0.804167	0.791667	0.7125		B3	0.875	0.916667	0.916667	0.8125
	B4	0.4625	0.433333	0.458333	0.495833		B4	0.870833	0.841667	0.866667	0.8375		B4	0.9375	0.9375	0.916667	0.9375
	B5	0.5125	0.583333	0.620833	0.558333		B5	0.8625	0.866667	0.779167	0.85		B5	0.916667	0.958333	0.854167	0.979167
	B6	0.4625	0.525	0.479167	0.45		B6	0.845833	0.766667	0.779167	0.758333		B6	0.958333	0.895833	0.916667	0.958333
	B7	0.433333	0.483333	0.525	0.5125		B7	0.75	0.816667	0.8	0.720833		B7	0.854167	0.875	0.958333	0.875
	B8	0.3375	0.420833	0.445833	0.529167		B8	0.745833	0.804167	0.770833	0.795833		B8	0.875	0.895833	0.895833	0.895833
	B9	0.533333	0.508333	0.554167	0.5125		B9	0.8	0.816667	0.804167	0.804167		B9	0.791667	0.958333	0.895833	0.958333
